# Supplementary material for: Insights into the genetics of menopausal vasomotor symptoms: genome-wide analyses of routinely-collected primary care health records
Source: BMC Med Genomics. 2023 Oct 2;16:231. doi: 10.1186/s12920-023-01658-w (PMC10546673; doi:10.1186/s12920-023-01658-w)
Supplement: Supplementary file 2 — Additional file 2: Supplementary Table 1. Read v2 and CTV3 codes used to identify women with vasomotor symptoms. Supplementary Table 2. Numbers of women included in the genome-wide analyses. Supplementary Table 3. Loss-of-function variants in TACR3 identified in analysis of UK Biobank exome sequencing data. Supplementary Table 4. Results of gene burden and single variant analyses of TACR3 in exome sequencing data from UK Biobank. Supplementary Table 5. Comparison of the effects on VMS and age at menarche of rs34867104 (GWAS signal) and rs144292455 (rare loss of function variant) in TACR3. Supplementary Table 6. Conditional analyses of variants in TACR3 associated with VMS and age at menarche. Supplementary Table 7. Genetic signals identified by GWAS of HRT phenotypes. Supplementary Table 8. Results of Mendelian randomisation analyses of association of age at menopause with HRT use. Supplementary Table 9. Heterogeneity in effect of genetic variants on HRT use before and after 2002. Supplementary Table 10. PsychENCODE brain eQTL data for TACR3. [file 12920_2023_1658_MOESM2_ESM.xlsx]

## Sheet: Contents
Supplementary Tables
Insights into the genetics of menopausal vasomotor symptoms: genome-wide analyses of routinely-collected primary care health records Ruth, K.S. et al.
Contents:
Table	Title
ST1	Read v2 and CTV3 codes used to identify women with vasomotor symptoms.
ST2	Numbers of women included in the genome-wide analyses.
ST3	Loss-of-function variants in TACR3 identified in analysis of UK Biobank exome sequencing data.
ST4	Results of gene burden and single variant analyses of TACR3 in exome sequencing data from UK Biobank.
ST5	Comparison of the effects on VMS and age at menarche of rs34867104 (GWAS signal) and rs144292455 (rare loss of function variant) in TACR3.
ST6	Conditional analyses of variants in TACR3 associated with VMS and age at menarche.
ST7	Genetic signals identified by GWAS of HRT phenotypes.
ST8	Results of Mendelian randomisation analyses of association of age at menopause with HRT use.
ST9	Heterogeneity in effect of genetic variants on HRT use before and after 2002.
ST10	PsychENCODE brain eQTL data for TACR3.

## Sheet: ST1
Supplementary Table 1. Read v2 and CTV3 codes used to identify women with vasomotor symptoms.
Note: Count refers to the number of women identified with this term/description in the European cohort used for the genome-wide association study.
Some codes have multiple descriptions. Counts are calculated by code and all relevant descriptions are listed.
Code	Description	Read code version	Count (GWAS)
1657.	Hot flushes	v2	191
1662.	Night sweats	v2	430
K5A..	Menopausal and postmenopausal disorders	v2	248
	Postmenopausal disorders	v2
K5A2.	Menopausal or female climacteric state	v2	650
K5A20	Menopausal flushing	v2	1860
	Hot flushes - menopausal	v2
	Menopausal flushing	v2
	Hot flushes - menopausal	v2
K5A21	Menopausal sleeplessness	v2	3
K5A22	Menopausal headache	v2	4
K5A23	Menopausal concentration lack	v2	3
K5A2z	Menopausal symptoms NOS	v2	935
K5Az.	Menopausal and postmenopausal disorder NOS	v2	15
R0084	[D]Night sweats	v2	23
.1657	Hot flushes	CTV3	-
.1662	Night sweats	CTV3	-
.66U3	Menopause symptoms present	CTV3	-
.J77.	Menopausal and postmenopausal disorders	CTV3	-
.J773	Menopausal symptoms	CTV3	-
.J77Z	Menopausal and postmenopausal disorder NOS	CTV3	-
1657.	Hot flushes	CTV3	-
1662.	Night sweats	CTV3	26
66U3.	Menopause symptoms present	CTV3	1138
K5A..	Menopausal &/or postmenopausal disorders	CTV3	84
	Postmenopausal disorders	CTV3
	Menopausal and postmenopausal disorders	CTV3
K5A20	Menopausal flushing	CTV3	4537
	Menopausal hot flushes	CTV3
	Menopausal flushing	CTV3
	Menopausal hot flushes	CTV3
K5A21	Menopausal sleeplessness	CTV3	39
K5A22	Menopausal headache	CTV3	28
K5A23	Menopausal concentration lack	CTV3	20
K5A2z	Menopausal symptoms NOS	CTV3	2049
K5Az.	Menopausal and postmenopausal disorder NOS	CTV3	118
X76A5	Night sweats	CTV3	679
X76QX	Menopausal problem	CTV3	45
XaBYP	Hot flushes	CTV3	1357
XE0ev	Perimenopausal disorder	CTV3	343
XE0h3	Menopausal and postmenopausal disorders	CTV3	428
XM0t2	Menopausal symptoms	CTV3	1702

## Sheet: ST2
Supplementary Table 2. Numbers of women included in the genome-wide analyses.
HRT=hormone replacement therapy.
	Analysis	Cases	Controls	Total
Binary phenotypes
Vasomotor symptoms	Primary	14261	77767	92028
Ever taken HRT	Secondary	72535	80617	153152
HRT before 2002	Secondary	57672	80617	138289
HRT after 2002	Secondary	6625	80617	87242
Quantitative traits
Age started HRT	Secondary	NA	NA	85488
Age ended HRT	Secondary	NA	NA	68622
Length of time	Secondary	NA	NA	58241

## Sheet: ST3
Supplementary Table 3. Loss-of-function variants in TACR3 identified in analysis of UK Biobank exome sequencing data.
UK Biobank VariantID	Chromosome	Position	Reference allele	Alternative allele	Alternative allele frequency
4:103719647:C:T	4	103719647	C	T	3e-06
4:103719564:C:A	4	103719564	C	A	3e-06
4:103719470:D:1	4	103719470	TG	T	8e-06
4:103719303:D:4	4	103719303	CAAGG	C	3e-06
4:103719126:A:T	4	103719126	A	T	3e-06
4:103658329:C:T	4	103658329	C	T	5e-06
4:103658214:C:T	4	103658214	C	T	8e-06
4:103656258:C:T	4	103656258	C	T	0.00055
4:103656202:D:1	4	103656202	TG	T	5e-06
4:103591579:C:T	4	103591579	C	T	3e-06
4:103591573:G:T	4	103591573	G	T	8e-06
4:103591569:G:A	4	103591569	G	A	8e-06
4:103591543:C:T	4	103591543	C	T	1.6e-05
4:103591491:T:A	4	103591491	T	A	5e-06
4:103589990:G:A	4	103589990	G	A	5e-06
4:103589978:T:A	4	103589978	T	A	1.9e-05

## Sheet: ST4
Supplementary Table 4. Results of gene burden and single variant analyses of TACR3 in exome sequencing data from UK Biobank.
Results are shown for testing the burden of loss-of-function variants with MAF<0.1% in aggregate and for variant rs144292455 (4:103656258:C:T) individually. The magnitude of the effect size for SAIGE-GENE is not directly interpretable and is shown to indicate direction of effect only.
Chr=chromosome; CI=confidence interval; EA=effect allele; EAF=effect allele frequency; LOF=loss of function; OA=other allele; OR=odds ratio; pos=position; VMS=vasomotor symptoms.
Phenotype	Type	Software	ID (Gene_transcriptID, or chr:pos(b38):OA:EA)	OA	EA	EAF	Effect	SE	OR (95% CI)	P
VMS	Gene burden	REGENIE	TACR3_ENST00000304883	ref	LOF (<0.1%)	-	0.0696531	0.426679	1.07 (0.46,2.47)	0.870325
VMS	Single variant	REGENIE	4:103656258:C:T	C	T	0.000520952	0.230941	0.453531	1.26 (0.52,3.06)	0.610607
Age at menarche	Gene burden	SAIGE-GENE	TACR3_ENST00000304883	ref	LOF (<0.1%)	-	0.0371976	0.00573181	-	8.60225e-11
Age at menarche	Single variant	SAIGE-GENE	4:103656258:C:T	C	T	0.000528273	0.923361	0.157943	-	5.03032e-09

## Sheet: ST5
Supplementary Table 5. Comparison of the effects on VMS and age at menarche of rs34867104 (GWAS signal) and rs144292455 (rare loss of function variant) in TACR3.
Results of regression analyses including (a) either rs34867104 or rs144292455 or (b) conditional analyses with both genetic variants as variables. All analyses were adjusted for genotyping chip and release of genotype data, recruitment centre, age and the first five genetic principal components.
Lower 95% CI=lower limit of 95% confidence interval; n=number included in analysis; OR=odds ratio; Upper 95% CI=upper limit of 95% confidence interval.
(a) Analysis with single genetic variant in model
Outcome	Variant	Variant type	Effect allele	Effect type	Effect	P	Lower 95% CI	Upper 95% CI	n
VMS	rs34867104	Signal	AT	OR	0.74757	3.5e-16	0.697084	0.80171	11,855 cases / 64,571 controls
VMS	rs144292455	Rare loss-of-function	T	OR	1.69983	0.066	0.964785	2.9948	11,850 cases / 64,562 controls
Age of menarche	rs34867104	Signal	AT	Beta	0.0877758	7.5e-16	0.0664369	0.10911	198128
Age of menarche	rs144292455	Rare loss-of-function	T	Beta	0.660905	3.7e-10	0.454132	0.86767	198083
(b) Conditional analysis with both genetic variants in model
Outcome	Variant	Variant type	Effect allele	Effect type	Effect	P	Lower 95% CI	Upper 95% CI	n
VMS	rs34867104	Signal	AT	OR	0.747305	3.3e-16	0.696815	0.80145	11,850 cases / 64,562 controls
	rs144292455	Rare loss-of-function	T	OR	1.662	0.079	0.943	2.929
Age of menarche	rs34867104	Signal	AT	Beta	0.0883655	4.8e-16	0.0670275	0.1097	198083
	rs144292455	Rare loss-of-function	T	Beta	0.665844	2.8e-10	0.459102	0.87258

## Sheet: ST6
Supplementary Table 6. Conditional analyses of variants in TACR3 associated with VMS and age at menarche.
Effect of genetic variants in/near the TACR3 gene on (a) age at menarche and (b) VMS. We included five published genetic variants for age at menarche and the VMS signal either individually ('single variant') or in a model with all six variants ('all variants'). All analyses were adjusted for genotyping chip and release of genotype data, recruitment centre, age and the first five genetic principal…
Lower 95% CI=lower limit of 95% confidence interval; n=number included in analysis; OR=odds ratio; Upper 95% CI=upper limit of 95% confidence interval.
(a) Effect on age at menarche.
Variants in model	Variant	chr:pos (b37)	Variant type	Effect allele	Other allele	Beta	P	Lower 95% CI	Upper 95% CI
Single variant	rs34867104	chr4:104561892	VMS	AT	A	0.0877758	7.5e-16	0.0664369	0.109115
Single variant	rs55784701	chr4:104247262	Age at menarche	T	C	0.0143451	0.017	0.0025955	0.0260946
Single variant	rs3733632	chr4:104640935	Age at menarche	G	A	0.0523587	3.8e-14	0.0388017	0.0659157
Single variant	rs62342064	chr4:104665972	Age at menarche	T	C	0.0600213	1.8e-16	0.045735	0.074377
Single variant	rs115260227	chr4:104774698	Age at menarche	G	A	0.239497	2.3e-23	0.19238	0.286614
Single variant	rs17035311	chr4:106066293	Age at menarche	C	A	-0.0478833	3.2e-11	-0.0620215	-0.0337451
All variants	rs34867104	chr4:104561892	VMS	AT	A	0.0546965	2.9e-06	0.0317902	0.077628
	rs55784701	chr4:104247262	Age at menarche	T	C	0.0212691	0.0004	0.0094919	0.0330462
	rs3733632	chr4:104640935	Age at menarche	G	A	0.0557821	1e-13	0.0410872	0.0704771
	rs62342064	chr4:104665972	Age at menarche	T	C	0.0705461	3.5e-21	0.0559124	0.0851797
	rs115260227	chr4:104774698	Age at menarche	G	A	0.263675	7.8e-28	0.216425	0.310924
	rs17035311	chr4:106066293	Age at menarche	C	A	-0.0483711	2e-11	-0.0625071	-0.034235
(b) Effect on VMS.
Variants in model	Variant	chr:pos (b37)	Variant type	Effect allele	Other allele	Odds ratio	P	Lower 95% CI	Upper 95% CI
Single variant	rs34867104	chr4:104561892	VMS	AT	A	0.74757	3.49306e-16	0.697083	0.801713
Single variant	rs55784701	chr4:104247262	Age at menarche	T	C	0.97745	0.207691	0.943378	1.01275
Single variant	rs3733632	chr4:104640935	Age at menarche	G	A	0.968957	0.130189	0.930181	1.00935
Single variant	rs62342064	chr4:104665972	Age at menarche	T	C	0.992087	0.71727	0.950329	1.03568
Single variant	rs115260227	chr4:104774698	Age at menarche	G	A	1.08794	0.231415	0.94766	1.24899
Single variant	rs17035311	chr4:106066293	Age at menarche	C	A	0.991771	0.701613	0.950724	1.03459
All variants	rs34867104	chr4:104561892	VMS	AT	A	0.73272	2.3e-16	0.680267	0.78921
	rs55784701	chr4:104247262	Age at menarche	T	C	0.972331	0.12	0.938311	1.0075
	rs3733632	chr4:104640935	Age at menarche	G	A	1.03349	0.14	0.989098	1.0798
	rs62342064	chr4:104665972	Age at menarche	T	C	1.011	0.63	0.967482	1.0564
	rs115260227	chr4:104774698	Age at menarche	G	A	1.07303	0.32	0.934174	1.2325
	rs17035311	chr4:106066293	Age at menarche	C	A	0.992291	0.72	0.951167	1.0351

## Sheet: ST7
Supplementary Table 7. Genetic signals identified by GWAS of HRT phenotypes.
Genetic signals from the main analysis of ever taken HRT, age started HRT, age ended HRT and time taken HRT that had Fisher's exact P<5E-08 (case-control traits only), were more than 500kb from the next most significant variant for the same phenotype and were r2<0.5 with signals for other HRT phenotypes.
ANM=age at natural menopause; Chr:pos (b37)=chromosome and position in GRCh37; CI=confidence interval; EA=effect allele; EAF=effect allele frequency; eQTL=expression quantitative trait loci; HRT=hormone replacement therapy; LD=linkage disequilibrium; OA=other allele; OR=odds ratio; VMS=vasomotor symptoms
Variant id	Chr:pos (b37)	EA/OA (EAF)	HRT phenotype	Effect (95% CI) per allele	P	Other HRT signals in LD	Imputation quality	P ReproGen 2021 ANM GWAS	P UK Biobank ANM GWAS	P VMS GWAS UKB	P VMS meta-analysis	Nearest gene (kb)	Genes +/-500kb	GTEx v7 eQTL
rs6665977	chr1:39319247	A/G (0.264)	Age started HRT	0.03 (0.02,0.04)	4.1e-09		0.998432	5.169e-49	1e-33	0.88	0.8076	RRAGC (0)	AKIRIN1(-137.7kb) | GJA9(-20.49kb) | GJA9-MYCBP(-8.914kb) | MACF1(-230.6kb) | MYCBP(-8.914kb) | NDUFS5(-172.7kb) | RHBDL2(-32.23kb) | RRAGC(0)	RP5-864K19.4, RHBDL2, NDUFS5, AKIRIN1
rs71411032	chr2:67570771	C/CA (0.895)	Age started HRT	0.05 (0.03,0.06)	8.6e-10		0.967488		6.3e-33	0.77	-	ETAA1 (-53.67kb)	ETAA1(-53.67kb) | LOC644838(+128.3kb) | LOC101060019(+372.2kb) | LOC101927661(+99.06kb) | LOC101927701(-452.4kb) | LOC102724321(+421.1kb) | LOC102800447(+54.4kb)
rs201598433	chr3:196256968	CTTTTTT/C (0.442)	Age started HRT	0.03 (0.02,0.04)	3.3e-08		0.918681	0.3684	0.13	0.64	-	C3orf43 (+14.73kb)	C3orf43(+14.73kb) | CEP19(-176.2kb) | FBXO45(-38.76kb) | LINC00885(+369.2kb) | MFI2(-471.6kb) | MFI2-AS1(-472.8kb) | NCBP2(-405.3kb) | NCBP2-AS2(-412.5kb) | NRROS(-109.7kb) | PAK2(-209.8kb) | PCYT1A(+242.4kb) | PIGX(-182.3kb) | PIGZ(-416.2kb) | RNF168(+26.33kb) | SENP5(-337.8kb) | SLC51A(+296.7kb) | TCTEX1D2(+211.8kb) | TFRC(+447.9kb) | TM4SF19(+191.7kb) | TM4SF19-TCTEX1D2(+191.7kb) | UBXN7(+97.6…
rs6844460	chr4:84405745	T/C (0.516)	Age started HRT	-0.03 (-0.04,-0.02)	6.8e-11		1	6.72e-99	8.5e-78	0.21	0.1669	FAM175A (0)	AGPAT9(-51.32kb) | COPS4(+408.8kb) | COQ2(+199.7kb) | FAM175A(0) | HELQ(+28.72kb) | HPSE(+149.4kb) | LIN54(+471.7kb) | MRPS18C(+22.82kb) | PLAC8(+369.8kb)	SLC25A14P1, MRPS18C, HELQ
rs34867104	chr4:104561892	A/AT (0.945)	Ever taken HRT	OR=1.18 (1.15,1.22)	1.1e-26	rs146705358 (r2=0.74), age ended HRT (effect=0.07 (0.05,0.1), P=2.8×10-8)	0.985201	0.7995	0.77 (P=0.94 for rs146705358)	1.7e-20	-	TACR3 (0)	CENPE(+442.3kb) | TACR3(0)
rs9358956	chr6:10887253	G/C (0.171)	Age started HRT	0.04 (0.02,0.05)	2.5e-09		0.971356	7.188e-80	1.3e-53	0.36	0.5273	SYCP2L (0)	C6orf52(+192.2kb) | ELOVL2(-93.74kb) | ELOVL2-AS1(-156.7kb) | ERVFRD-1(-215.5kb) | GCM2(+5.155kb) | GCNT2(+257.7kb) | LINC00518(+452.2kb) | MAK(+48.46kb) | MIR5689(+447.2kb) | NEDD9(-296.3kb) | PAK1IP1(+177.3kb) | SMIM13(-207kb) | SYCP2L(0) | TFAP2A(+467.5kb) | TFAP2A-AS1(+470.9kb) | TMEM14B(+127.2kb) | TMEM14C(+155.9kb)	TFAP2A, SYCP2L
rs34834988	chr6:31598101	A/AT (0.671)	Age started HRT	0.03 (0.02,0.04)	5.9e-10		0.998499	2.688e-74	6.5e-61	0.22	-	PRRC2A (0)	ABHD16A(-56.62kb) | AIF1(+13.3kb) | APOM(-22.08kb) | ATF6B(-484.9kb) | ATP6V1G2(+83.48kb) | ATP6V1G2-DDX39B(+83.48kb) | BAG6(-8.703kb) | C2(-267.5kb) | C4A(-351.7kb) | C4B(-351.7kb) | C4B_2(-351.7kb) | C6orf25(-93.02kb) | C6orf47(-27.97kb) | C6orf48(-204.6kb) | CCHCR1(+472.1kb) | CFB(-315.6kb) | CLIC1(-100.3kb) | CSNK2B(-35.56kb) | CYP21A1P(-375.3kb) | CYP21A2(-375.3kb) | DDAH2(-96.72kb) | DDX39B…
rs200480420	chr6:135016903	A/AT (0.999)	Time taken HRT	-0.51 (-0.69,-0.33)	4.3e-08		0.923579	0.7186	0.61	0.49	-	LINC01010 (+191.7kb)	ALDH8A1(-221.6kb) | HBS1L(-264.6kb) | LINC01010(+191.7kb) | MIR3662(-283.6kb) | MYB(-485.5kb) | SGK1(+377.7kb)
rs7830431	chr8:10700317	A/G (0.403)	Age started HRT	-0.03 (-0.04,-0.02)	2.9e-08		0.98743	0.06241	0.013	0.21	0.2436	PINX1 (+2.908kb)	C8orf74(+142.2kb) | MIR598(-192.4kb) | MIR1322(+17.36kb) | MSRA(+413.9kb) | MTMR9(-441.7kb) | PINX1(+2.908kb) | PRSS55(+288.6kb) | RP1L1(+187.7kb) | SLC35G5(-488.2kb) | SOX7(+112.2kb) | TDH(-496.8kb) | XKR6(-53.34kb)	TDH, SOX7, RP1L1, RP11-148O21.6, RP11-148O21.4, RP11-148O21.3, MSRA, BLK, AF131216.5, AF131215.9, AF131215.2
rs28797500	chr8:37884310	T/C (0.220)	Age started HRT	0.03 (0.02,0.04)	8.2e-10		1	5.37e-128	2e-96	0.58	0.491	EIF4EBP1 (-3.709kb)	ADRB3(+60.13kb) | ASH2L(-78.7kb) | BAG4(-149.8kb) | BRF2(+176.9kb) | C8orf86(-484kb) | DDHD2(-204.7kb) | EIF4EBP1(-3.709kb) | ERLIN2(+269kb) | FGFR1(-384.3kb) | GOT1L1(+86.66kb) | GPR124(+182.8kb) | LETM2(-359.6kb) | LOC728024(+278.7kb) | LSM1(-136.5kb) | PPAPDC1B(-236.3kb) | PROSC(+247kb) | RAB11FIP1(+127.3kb) | STAR(-115.9kb) | WHSC1L1(-248.2kb) | ZNF703(+327.9kb)
rs75770066	chr12:66704225	A/G (0.969)	Age started HRT	-0.09 (-0.11,-0.06)	4.6e-11		1	1.83e-137	1.4e-114	0.55	0.5992	HELB (0)	GRIP1(-36.98kb) | HELB(0) | HMGA2(+344.2kb) | IRAK3(+55.83kb) | LLPH(+179.7kb) | LOC100129940(+428.3kb) | MIR6074(+286.7kb) | MIR6502(+59.29kb) | RPSAP52(+483.5kb) | TMBIM4(+140.4kb)
rs7994166	chr13:61132814	C/T (0.535)	Age started HRT	-0.03 (-0.03,-0.02)	1.9e-08		0.998782	5.145e-24	6.7e-13	0.82	0.7983	TDRD3 (0)	DIAPH3(+394.7kb) | DIAPH3-AS2(+405.2kb) | LINC00378(-114.3kb) | TDRD3(0)	TDRD3
rs3743590	chr16:11930337	C/A (0.378)	Age started HRT	0.03 (0.02,0.04)	2.2e-11		0.992422	2.245e-59	1.9e-43	0.49	0.3234	RSL1D1 (0)	BCAR4(+7.648kb) | GSPT1(-31.65kb) | LITAF(+249kb) | LOC101927131(+363.3kb) | RMI2(+484.7kb) | RSL1D1(0) | SNN(+157.3kb) | SNX29(-140.3kb) | TNFRSF17(-128.6kb) | TXNDC11(+93.69kb) | ZC3H7A(+39.22kb)	RSL1D1, RP11-166B2.7, RP11-166B2.3, RP11-166B2.1
rs2384686	chr19:55837531	G/A (0.636)	Age started HRT	0.04 (0.03,0.05)	2.6e-19	rs34962991 (r2=0.99), time taken HRT (effect=-0.04 (-0.05, -0.03), P=3.1×10-10)	0.986682	1.48e-269	6E-171 (P=3E-172 for rs34962991)	0.73	0.6379	TMEM150B (+0.823kb)	BRSK1(+13.63kb) | CCDC106(-321.4kb) | COX6B2(-23.54kb) | DNAAF3(+159.4kb) | EPN1(-349kb) | EPS8L1(+238.2kb) | FAM71E2(-28.74kb) | FCAR(+435.7kb) | FIZ1(-265.2kb) | GP6(+287.9kb) | HSPBP1(+45.78kb) | IL11(-38.22kb) | ISOC2(-126.8kb) | KIR2DS4(+477.5kb) | KIR3DL1(+495.3kb) | KIR3DL2(+458.9kb) | MIR6802(+86.19kb) | MIR6803(+80.91kb) | MIR6804(+95.21kb) | MIR6805(-62.02kb) | NAT14(-159kb) | NCR1(+413…
rs16991615	chr20:5948227	G/A (0.939)	Age started HRT	-0.08 (-0.1,-0.07)	1.1e-18		1	2.34E-387	9.7e-257	0.24	0.2453	MCM8 (0)	C20orf196(+103.7kb) | CASC20(-459.2kb) | CHGB(+42.22kb) | CRLS1(-38.51kb) | FERMT1(-107.3kb) | GPCPD1(+356.6kb) | LINC00654(+463kb) | LOC643406(+490.4kb) | LOC101929207(+457.6kb) | LOC101929225(-23.21kb) | LRRN4(-72.96kb) | MCM8(0) | TRMT6(+17.02kb)

## Sheet: ST8
Supplementary Table 8. Results of Mendelian randomisation analyses of association of age at menopause with HRT use.
We tested whether the genetic instruments for the exposure age at menopause (56 variants) was associated with HRT use. Effect is OR of outcome per year earlier age at menopause.
IVW=inverse variance weighted; Lower 95% CI=lower limit of 95% confidence interval; n=number included in analysis; OR=odds ratio; PWM=penalised weighted median; s.d.=standard deviation; Upper 95% CI=upper limit of 95% confidence interval; WM=weighted median
Outcome	IVW effect (95% CI)	IVW P	Egger effect	Egger P	Egger intercept P	WM effect	WM P	PWM effect	PWM P
Ever taken HRT	1.1 (1.08,1.12)	1.04865e-18	1.1 (1.07,1.14)	2.05008e-07	0.963037	1.11 (1.09,1.13)	1.35174e-33	1.1 (1.08,1.13)	4.23251e-17
HRT before 2002	1.12 (1.1,1.13)	4.28616e-21	1.12 (1.08,1.16)	8.9144e-09	0.927785	1.13 (1.11,1.15)	9.87984e-34	1.11 (1.08,1.14)	1.69671e-15
HRT after 2002	0.98 (0.95,1)	0.101006	0.97 (0.91,1.03)	0.296832	0.734702	0.96 (0.92,1)	0.072177	0.96 (0.92,1)	0.058167
Ever taken HRT, age matched cases and controls	1.11 (1.09,1.13)	8.73308e-19	1.11 (1.07,1.15)	2.37341e-07	0.972792	1.12 (1.1,1.15)	7.96152e-25	1.12 (1.09,1.15)	3.3014e-20
HRT before 2002, age matched cases and controls	1.13 (1.11,1.15)	1.85354e-20	1.13 (1.09,1.18)	3.4347e-08	0.931212	1.15 (1.12,1.18)	2.51904e-31	1.15 (1.12,1.19)	6.41637e-27
HRT after 2002, age matched cases and controls	0.99 (0.95,1.03)	0.658038	1.01 (0.92,1.11)	0.828833	0.642586	0.99 (0.93,1.06)	0.813993	1 (0.93,1.06)	0.88366

## Sheet: ST9
Supplementary Table 9. Heterogeneity in effect of genetic variants on HRT use before and after 2002.
For the 15 genetic signals associated with one or more HRT use phenotypes, we compared the effect estimates for the association of the genetic variants with HRT use before and after 2002 by calculating a heterogeneity chi-squared P-value.
Chr:pos (b37)=chromosome and position in GRCh37; CI=confidence interval; Het.=heterogenety; HRT=hormone replacement therapy; OR=odds ratio
					Effect - OR (95% CI)
Variant id	Chr:pos (b37)	Discovery HRT phenotype	Effect allele	Effect (95% CI) discovery phenotype	Ever taken HRT	HRT before 2002	HRT after 2002	Het. P for before vs after 2002
rs6665977	chr1:39319247	Age started HRT	G	-0.03 (-0.04,-0.02)	1.01 (1,1.03)	1.02 (1,1.04)	0.97 (0.94,1.01)	0.0359389
rs71411032	chr2:67570771	Age started HRT	CA	-0.05 (-0.06,-0.03)	1.04 (1.01,1.06)	1.04 (1.01,1.06)	1.01 (0.95,1.07)	0.396144
rs201598433	chr3:196256968	Age started HRT	C	-0.03 (-0.04,-0.02)	1 (0.99,1.02)	1 (0.99,1.02)	0.98 (0.94,1.01)	0.200325
rs6844460	chr4:84405745	Age started HRT	T	-0.03 (-0.04,-0.02)	1.03 (1.01,1.04)	1.04 (1.02,1.05)	0.96 (0.93,1)	0.000226186
rs34867104	chr4:104561892	Ever taken HRT	A	OR=1.18 (1.15,1.22)	1.18 (1.15,1.22)	1.17 (1.13,1.21)	1.2 (1.12,1.3)	0.483927
rs9358956	chr6:10887253	Age started HRT	C	-0.04 (-0.05,-0.02)	1.03 (1.01,1.05)	1.03 (1.01,1.05)	0.95 (0.91,1)	0.00185274
rs34834988	chr6:31598101	Age started HRT	AT	-0.03 (-0.04,-0.02)	1.01 (0.99,1.02)	1.02 (1,1.03)	0.96 (0.93,1)	0.00701158
rs200480420	chr6:135016903	Time taken HRT	AT	0.51 (0.33,0.69)	1.05 (0.83,1.33)	1.04 (0.81,1.33)	1.2 (0.67,2.14)	0.654721
rs7830431	chr8:10700317	Age started HRT	A	-0.03 (-0.04,-0.02)	1 (0.99,1.02)	1.01 (0.99,1.02)	0.95 (0.91,0.98)	0.00135211
rs28797500	chr8:37884310	Age started HRT	C	-0.03 (-0.04,-0.02)	1.05 (1.03,1.07)	1.06 (1.04,1.08)	1.01 (0.97,1.06)	0.0577796
rs75770066	chr12:66704225	Age started HRT	A	-0.09 (-0.11,-0.06)	1.09 (1.04,1.13)	1.1 (1.06,1.15)	0.88 (0.8,0.98)	4.83942e-05
rs7994166	chr13:61132814	Age started HRT	C	-0.03 (-0.03,-0.02)	1.02 (1,1.03)	1.02 (1,1.03)	0.97 (0.94,1.01)	0.0127031
rs3743590	chr16:11930337	Age started HRT	A	-0.03 (-0.04,-0.02)	1.02 (1,1.03)	1.02 (1,1.04)	0.98 (0.94,1.01)	0.0394822
rs2384686	chr19:55837531	Age started HRT	A	-0.04 (-0.05,-0.03)	1.04 (1.03,1.06)	1.05 (1.04,1.07)	0.98 (0.94,1.01)	0.000219072
rs16991615	chr20:5948227	Age started HRT	G	-0.08 (-0.1,-0.07)	1.11 (1.08,1.14)	1.13 (1.09,1.16)	0.97 (0.91,1.05)	0.000237296

[truncated: 1 more sheets: ST10]
